# Supplementary material for: MAP4K2 suppresses antitumor immunity in a pancreatic cancer model by promoting Treg differentiation
Source: J Clin Invest. 2026 Jan 29;136(6):e196379. doi: 10.1172/JCI196379 (PMC12987614; doi:10.1172/JCI196379)
Supplement: Supporting data values [file jci-136-196379-s229.xlsx]

## Sheet: FIg. 2B
	TGF-b	1 ng/ml	2 ng/ml
		WT	WT
	A	54.7	71.2
	B	39.1	68.2
	C	30	69.9
	Mean	41.2667	69.7667
	SEM	7.2121	0.868588
		MAP4K2 cKO	MAP4K2 cKO
	A	23.7	30.4
	B	15	30.9
	C	8.91	28.5
	Mean	15.87	29.9333
	SEM	4.29161	0.731057

## Sheet: Fig. 2D
	effector 6: Treg 1	6:1	3:1
		WT	WT
		0.04375	0.0458333
	WT Treg	1.24	1.15
		1.27	1.19
		1.17	1
		1.16	1.22
	mean	1.21	1.14
	SEM	0.0267706	0.0488194
		cKO Treg	cKO Treg
	cKO Treg	1.28	1.35
		1.32	1.21
		1.39	1.25
		1.37	1.31
	mean	1.34	1.28
	SEM	0.0248328	0.0310913

## Sheet: Fig. 3C
		A	B	C	mean	SEM
	vector	-0.548921	-0.470085	-0.806102	-0.60837	0.101452
	DDX39B-YFP	-0.417219	0.850427	-0.3375	0.0319029	0.409909
	M4K2-CFP	-0.122295	-0.923077	-0.0767717	-0.374048	0.274829
	MAP4K2-CFP + DDX39B-YFP	9.03597	11.0342	13.1288	11.0663	1.1816

## Sheet: FIg. 4B
				A	B	C	mean	SEM
	Vector:Myc-vector			1	1.01517	0.616486	0.877219	0.13044
	Vector:Myc-GCK			65.6283	50.0182	38.4657	51.3708	7.87029
	DDX39B KO Myc-vector			1.99266	1.32991	2.44793	1.9235	0.32459
	DDX39B KO Myc-GCK			1.08616	1.56959	2.74252	1.79942	0.491763

## Sheet: Fig. 4C
	WT	cKO
	0.0432847	0.013139
	0.0204749	0.0123444
	0.0451228	0.0125167
	0.0438889	0.0103087
mean	0.0381928	0.0120772

## Sheet: Fig. 4D
		Intron 2	WT	cKO
			0.0358968	0.0423939
			0.0325771	0.0486978
			0.0139848	0.032352
			0.0138882	0.0371627
		mean	0.0240867	0.0401516
		Intron 4	WT	cKO
			0.0374212	0.0591286
			0.0379436	0.0656073
			0.0101667	0.0532897
			0.0125167	0.111105
		mean	0.0245121	0.0722827
		Intron 6	WT	cKO
			0.0486978	0.0947323
			0.052556	0.0890031
			0.0268302	0.0651541
			0.0277763	0.0791098
		mean	0.0389651	0.0819998
		Intron 7	WT	cKO
			0.0532897	0.0780207
			0.0559391	0.0973956
			0.034674	0.0703162
			0.0334929	0.0896222
		mean	0.0443489	0.0838386
		Intron 9	WT	cKO
			0.0135084	0.0209051
			0.0127797	0.0209051
			0.00704102	0.0165159
			0.00754638	0.0200535
		mean	0.0102189	0.0195949
		Intron 11	WT	cKO
			0.0758872	0.116629
			0.0830429	0.128514
			0.0361465	0.103665
			0.0454366	0.122428
		mean	0.0601283	0.117809

## Sheet: Fig. 5A
			Vector	GCK	GCK KD
		A	0.999597	24.5801	1.81431
		B	0.825003	19.4474	1.68062
		C	1.04306	22.8341	2.99156
		mean	0.955886	22.2872	2.16216
		SEM	0.0666331	1.50672	0.41649

## Sheet: Fig. 5D
		A	B	C	Mean	SEM
	1.Vector	1.00031	4.39981	1.76355	2.38789	1.02981
	2.DDX39B-WT-Flag	1.20581	3.02874	1.61309	1.94921	0.552421
	3.DDX39B-T344D	5.38276	4.51715	6.5569	5.4856	0.591068
	4.DDX39B-T389D	42.7136	30.5746	36.9986	36.7623	3.50624

## Sheet: Fig. 6C
			A	B	C	mean	SEM
		1.PU6	1	1.01847	1.06746	1.02864	0.0201256
		2.GCK KO	0.351229	0.308575	0.194928	0.284911	0.0466458
		3.GCK KO DDX39B-WT-3DDK	0.229084	0.295529	0.207476	0.244029	0.0264944
		4.GCK KO DDX39B-T389D-3DDK	0.701202	0.529774	0.55904	0.596672	0.0529434

## Sheet: Fig. 6D
	Mouse T cells
		GFP-vector	DDX39 WT	DDX39 T389D
	#1	7.7	6.1	39
	#2	15.7	15.7	66.1
	#3	15.9	12.4	57.3
	#4	15.4	19.1	71
	mean	13.675	13.325	58.35
	SEM	1.99431	2.76959	7.04515

[truncated: 25 more sheets: Fig. 7A, Fig. 7B, Fig. 7C, Fig. 7D, Fig. 7F, Fig. 8B, Fig. 8D, Fig. 8F, Fig. 9B, Fig. 9F, Fig. 9G, Fig. 10A, Fig. 10D, Fig. 10E, Fig. 10F, Suppl Fig. 2, Suppl Fig. 3D, Suppl Fig. 3E, Suppl Fig. 4E, Suppl Fig. 4F …]
